# Supplementary material for: A Recurrent De Novo Terminal Duplication of 14q32 in Korean Siblings Associated with Developmental Delay and Intellectual Disability, Growth Retardation, Facial Dysmorphism, and Cerebral Infarction: A Case Report and Literature Review
Source: Genes (Basel). 2021 Sep 7;12(9):1388. doi: 10.3390/genes12091388 (PMC8472681; doi:10.3390/genes12091388)
Supplement: Supplementary file 1 [file genes-12-01388-s001.zip]

Archive with 1 entries (1 files):
- genes-1351370-supplementary.pdf
